# Supplementary material for: The Genetic Characteristics of FT-MIRS-Predicted Milk Fatty Acids in Chinese Holstein Cows
Source: Animals (Basel). 2024 Oct 8;14(19):2901. doi: 10.3390/ani14192901 (PMC11476120; doi:10.3390/ani14192901)
Supplement: Supplementary file 1 [file animals-14-02901-s001.zip]

Archive with 1 entries (1 files):
- Table S1--Distribution of samples.xlsx
