# Supplementary material for: The Genetic Characteristics of FT-MIRS-Predicted Milk Fatty Acids in Chinese Holstein Cows
Source: Animals (Basel). 2024 Oct 8;14(19):2901. doi: 10.3390/ani14192901 (PMC11476120; doi:10.3390/ani14192901)
Supplement: Supplementary file 1 [file animals-14-02901-s001.zip › Table S1--Distribution of samples.xlsx]

## Sheet: Distribution of samples
Province	Farm	Sample number
Beijing	Farm1	12	44
	Farm2	11
	Farm3	21
Guangdong	Farm4	8	33
	Farm5	14
	Farm6	11
Hebei	Farm7	12	124
	Farm8	12
	Farm9	37
	Farm10	36
	Farm11	12
	Farm12	15
Henan	Farm13	12	49
	Farm14	18
	Farm15	13
	Farm16	6
Hubei	Farm17	7	7
Jiangsu	Farm18	12	32
	Farm19	14
	Farm20	6
Inner Mongolia	Farm21	26	26
Ningxia	Farm22	11	36
	Farm23	10
	Farm24	15
Shandong	Farm25	4	30
	Farm26	11
	Farm27	15
Shanghai	Farm28	1	55
	Farm29	16
	Farm30	4
	Farm31	34
Xinjiang	Farm32	10	22
	Farm33	5
	Farm34	3
	Farm35	2
	Farm36	2
